# Supplementary material for: Sodium-dependent glucose co-transport proteins (SGLTs) are not involved in human glucose taste detection
Source: PLoS One. 2024 Nov 18;19(11):e0313128. doi: 10.1371/journal.pone.0313128 (PMC11573166; doi:10.1371/journal.pone.0313128)
Supplement: S1 Data — (XLSX) [file pone.0313128.s004.xlsx]

## Sheet: Fig 1 CHO_hSGLT1
Fig 1A
	Changes in Membrane Potenitlal-Dependent Fluorescence: %Max
		[D-Glucose] mM	CHO/hSGLT								CHO/MOCK
		30	106.797	111.237	103.817	102.547	98.71	107.84	85.72	97.24	13.3425	5.2025	16.2625	5.7225
		10	104.078	115.718	110.037	104.058	86.45	84.49	88.43	92.47	10.5925	-2.5175	3.9925	-7.0975
		3.33333	96.4375	112.698	91.5775	102.127	74.95	78.01	69.05	88.29	1.7425	-9.1975	-1.2275	-8.1975
		1.11111	75.8475	86.2675	75.7975	81.4175	57.05	72.78	57.85	68.68	0.3425	-4.5075	-4.1675	-11.4975
		0.37037	47.3575	51.5675	49.2275	60.9575	40.38	42.55	40.41	44.01	-6.2575	-4.8975	-6.0075	-4.7975
		0.123457	19.0175	31.3975	24.8875	25.1875	18.3	20.85	14.94	24.6	-5.0875	-6.5075	-7.2375	-9.7275
		0.041152	3.6975	13.9975	13.5175	20.7775	0.85	6.99	7.14	8.7	-2.1375	-7.9575	-1.6275	-2.1975
Fig 1B
	Changes in Membrane Potenitlal-Dependent Fluorescence: Effect of Phlorizinn on hSGLT1 in the Presence of 10 mM D-Glucose
		[Phlorizin] mM	CHO/SGLT1 + 10 mM D-Glucose
		300	4.53454	6.56355	5.42364	4.52436
		100	4.67657	6.34563	7.67645	7.46575
		33.3333	6.78676	6.58766	6.76578	6.87659
		11.1111	14.6746	16.4535	15.2224	14.6458
		3.7037	45.6764	56.3342	49.5243	47.4242
		1.23457	96.2145	90.4233	85.2525	87.4235
		0.411523	96.4839	98.4769	99.4875	93.5759

## Sheet: Fig 2 Taste Discrimination
Fig 2A
	Proportions of "Sweet" Target Responses
	Test Articles	F1017						M1013						M1011						F1018						F1015						F1020						F1023						F1057
	log[Glucose] (M)	Test 1	Test 2	Test 3	Test 4	Test 5	Test 6	Test 1	Test 2	Test 3	Test 4	Test 5	Test 6	Test 1	Test 2	Test 3	Test 4	Test 5	Test 6	Test 1	Test 2	Test 3	Test 4	Test 5	Test 6	Test 1	Test 2	Test 3	Test 4	Test 5	Test 6	Test 1	Test 2	Test 3	Test 4	Test 5	Test 6	Test 1	Test 2	Test 3	Test 4	Test 5	Test 6	Test 1	Test 2	Test 3	Test 4	Test 5	Test 6
	0	1	1	1	1	1	1	1	0.666667	1	1	1	0.833333	1	1	1	1	1	1	1	1	1	1	1	1	1	1	1	1	1	1	1	1	1	1	1	1	1	1	1	1	1	1	1	1	1	1	1	1
	-0.30103	1	1	1	1	1	0.833333	1	0.833333	1	1	1	1	1	1	1	1	1	1	1	1	1	1	0.833333	1	0.833333	1	1	0.833333	1	1	1	1	1	1	1	1	1	1	0.833333	1	1	1	1	1	0.833333	1	1	1
	-0.60206	0.833333	1	1	0.666667	1	1	1	0.833333	0.833333	0.5	1	1	1	0.666667	1	0.666667	0.833333	0.833333	1	0.833333	1	1	1	1	1	1	0.166667	1	1	1	1	0.833333	1	1	1	0.833333	1	1	0.833333	1	1	1	0.833333	0.833333	0.666667	1	0.833333	1
	-0.90309	0	0.5	0.333333	0.166667	0.5	1	0.666667	0.5	0.333333	0.333333	1	0.5	0.333333	0.166667	0	0.333333	0.666667	0.5	1	1	1	0.833333	1	1	0.166667	0.666667	0.333333	0.833333	0.166667	0.666667	0.166667	0.5	0.666667	0.666667	0.166667	0.833333	1	1	0.5	1	1	1	0.666667	0	0	0.5	0.333333	0.666667
	-1.20412	0	0	0	0.166667	0.333333	0.5	0	0.5	0	0	0	0.166667	0	0	0	0	0	0	0.666667	0.5	0.333333	0.166667	0.5	0	0.166667	0.166667	0	0.166667	0	0.333333	0	0	0.166667	0.166667	0	0.166667	0.5	0	0	0.5	0.166667	0.166667	0.5	0.166667	0.5	0.5	0	0.333333
	-1.50515	0	0	0.166667	0	0	0	0	0	0.166667	0.166667	0	0	0	0	0	0	0	0	0.333333	0.333333	0.333333	0	0	0	0.333333	0.166667	0.166667	0.166667	0.166667	0	0	0	0.166667	0	0	0	0	0	0	0	0.166667	0	0.166667	0.166667	0.166667	0	0	0
	-1.80618	0	0	0	0	0	0	0.333333	0.333333	0.166667	0	0	0	0	0	0	0	0	0	0	0	0.166667	0	0	0	0	0	0	0.333333	0	0	0	0	0	0	0	0	0.166667	0	0	0	0	0	0	0	0	0.166667	0	0
	-2.10721	0	0	0	0	0	0	0	0.166667	0.166667	0	0	0	0	0	0	0	0	0	0	0	0	0	0	0	0.166667	0.166667	0	0.333333	0	0.333333	0	0	0	0	0	0.166667	0	0	0	0	0	0	0	0	0	0	0	0
	Control Standards
	200 mM Sucrose	1	1	1	1	1	0.958333	1	0.958333	1	1	1	1	1	1	1	1	1	1	1	1	1	0.958333	0.958333	0.958333	0.958333	1	1	0.958333	1	1	1	1	1	1	1	1	1	1	1	0.958333	1	1	0.958333	1	1	0.916667	1	0.958333
	Water	0	0	0	0	0	0	0.0416667	0.125	0	0	0	0	0.0416667	0	0	0	0	0	0.0416667	0	0.0416667	0	0	0.0416667	0.0833333	0.0416667	0.0833333	0.125	0	0.0833333	0	0	0	0.0416667	0	0	0	0	0	0	0	0	0.0833333	0	0.0416667	0.0416667	0	0
Fig 2B
	Proportions of "Sweet" Target Responses
	Test Articles	F1017						F1018						F1020						M1013						F1058						F1050						M1011						F1056
	log[Glucose] (M)	Test 1	Test 2	Test 3	Test 4	Test 5	Test 6	Test 1	Test 2	Test 3	Test 4	Test 5	Test 6	Test 1	Test 2	Test 3	Test 4	Test 5	Test 6	Test 1	Test 2	Test 3	Test 4	Test 5	Test 6	Test 1	Test 2	Test 3	Test 4	Test 5	Test 6	Test 1	Test 2	Test 3	Test 4	Test 5	Test 6	Test 1	Test 2	Test 3	Test 4	Test 5	Test 6	Test 1	Test 2	Test 3	Test 4	Test 5	Test 6
	0	1	1	1	1	1	1	1	1	0.833333	1	1	1	1	1	1	1	1	1	1	1	1	1	1	1	1	1	1	1	1	1	1	1	0.833333	0.833333	1	1	1	1	0.833333	1	1	1	1	1	1	1	1	1
	-0.30103	1	1	1	1	1	1	1	1	1	1	1	1	1	1	1	1	1	1	0.833333	1	1	1	1	1	0.833333	1	1	1	1	1	1	1	1	1	1	1	1	1	1	1	1	1	1	1	1	1	1	1
	-0.60206	0.833333	1	0.833333	1	0.833333	1	1	1	1	1	1	1	1	1	1	1	1	1	1	1	1	1	1	1	1	0.833333	1	1	1	0.833333	1	1	1	1	1	1	0.833333	0.833333	1	1	1	1	0.833333	0.666667	0.5	0.833333	1	1
	-0.90309	0.5	0.833333	0.333333	0.5	0.166667	0.166667	0.666667	0.833333	0.333333	1	0.833333	0.666667	1	0.666667	0	0.666667	1	0.166667	0.833333	1	0.833333	1	0.666667	0.833333	0.666667	0.333333	0.666667	0.5	0.166667	0.666667	0.666667	0.5	1	0.5	0.666667	0.666667	0.333333	0.666667	0.166667	0.5	0.333333	0.333333	0.166667	0	0	0.333333	0.5	0.166667
	-1.20412	0	0	0	0.666667	0	0	0	0.333333	0	0.166667	0.333333	0.166667	0	0.166667	0	0	0.166667	0.166667	0.333333	0.333333	0.166667	0.5	0	0	0	0	0	0	0	0	0.333333	0.5	0	0.333333	0	0.166667	0	0	0	0	0	0	0.166667	0	0	0	0.166667	0
	-1.50515	0	0	0.166667	0	0	0	0	0	0	0	0.333333	0	0	0	0	0	0.166667	0	0.333333	0.333333	0	0.333333	0	0	0	0	0	0	0	0	0.5	0	0	0	0	0	0	0	0	0	0	0	0	0	0	0.5	0	0
	-1.80618	0	0	0	0	0	0	0	0.166667	0	0	0	0	0	0	0	0	0	0	0	0	0	0	0	0	0.166667	0	0	0	0	0	0	0	0	0	0	0	0	0	0	0	0	0	0	0	0.166667	0.166667	0	0
	-2.10721	0	0	0	0	0	0	0	0	0	0	0	0	0	0	0	0	0	0	0	0	0	0	0	0	0	0	0	0	0	0	0	0	0	0	0	0	0	0	0	0	0	0	0	0.166667	0	0.166667	0.166667	0
	Control Standards
	200 mM Sucrose	1	1	1	0.958333	1	1	0.958333	1	1	1	1	1	1	1	1	1	1	1	1	1	0.958333	1	1	1	1	1	1	0.958333	1	1	1	0.916667	0.958333	1	1	1	1	1	1	1	1	1	0.958333	1	0.958333	1	1	0.958333
	20 mM NaCl	0	0	0	0	0	0	0.0416667	0.0833333	0	0	0	0	0	0	0	0	0	0	0	0.0416667	0.0416667	0.0833333	0	0	0	0	0	0	0	0	0	0	0.041667	0	0	0	0	0	0	0	0	0	0	0	0	0.083333	0	0
[truncated: 12 more columns]

## Sheet: Fig 3 Lactisole Effect
Fig 3
	Proportions of "Sweet" Target Responses
	Test Articles		M1013				F1058				F1050				M1011				F1056
	log[Glucose] (M)		Test 1	Test 2	Test 3	Test 4	Test 1	Test 2	Test 3	Test 4	Test 1	Test 2	Test 3	Test 4	Test 1	Test 2	Test 3	Test 4	Test 1	Test 2	Test 3	Test 4
	0		1	1	1	1	1	1	1	1	0.833333	0.833333	1	1	0	1	0.666667	1	0	1	1	1
	-0.30103		0.833333	1	0.833333	0.5	0.5	1	0	0.333333	0	0	0	0.166667	0	0.333333	0	0.333333	0	0.166667	0.5	0.666667
	-0.60206		0	0.166667	0	0.166667	0	0.166667	0	0	0	0	0	0	0	0	0	0	0	0	0.166667	0.5
	-0.90309		0	0	0	0.5	0	0	0	0.166667	0	0	0	0	0	0	0	0	0	0.166667	0	0
	-1.20412		0	0	0	0	0	0	0	0	0	0	0	0	0	0	0	0	0	0.166667	0	0
	-1.50515		0	0	0	0	0	0	0	0.333333	0	0	0	0	0	0	0	0	0	0	0	0
	-1.80618		0	0.166667	0	0	0	0	0	0	0	0	0	0	0	0	0	0	0	0	0	0.166667
	-2.10721		0	0	0	0	0	0	0	0	0	0	0	0	0	0	0	0	0	0.166667	0	0.333333
	Control Standards
	200 mM Sucrose		0.958333	0.958333	1	1	1	1	1	1	1	0.958333	0.958333	1	1	1	1	1	1		0.958333	0.916667
	1 mM Lactisole		0.041667	0	0	0.125	0.125	0	0	0.041667	0.041667	0	0	0.166667	0	0.0416667	0	0	0.041667	0	0.0833333	0

## Sheet: Fig 4 MCS and Table 1
Fig 4A, Table 1
	Proportions of "Sweet" Target Responses
		Subject F1015						Subject F1010						Subject F1017						Subject F1018						Subject F1020						Subject M1013						Subject F1023						Subject M1015
		Test 1	Test 2	Test 3	Test 4	Test 5	Test 6	Test 1	Test 2	Test 3	Test 4	Test 5	Test 6	Test 1	Test 2	Test 3	Test 4	Test 5	Test 6	Test 1	Test 2	Test 3	Test 4	Test 5	Test 6	Test 1	Test 2	Test 3	Test 4	Test 5	Test 6	Test 1	Test 2	Test 3	Test 4	Test 5	Test 6	Test 1	Test 2	Test 3	Test 4	Test 5	Test 6	Test 1	Test 2	Test 3	Test 4	Test 5	Test 6
	100 mM	1	1	1	1	1	0.916667	1	1	1	1	1	1	1	1	1	1	0.916667	1	1	1	1	1	1	1	1	1	1	1	1	1	0.916667	1	1	1	1	1	1	1	1	1	1	1	1	1	1	0.916667	1	1
	80 mM	0.916667	0.833333	0.833333	1	0.916667	0.916667	0.916667	1	1	1	1	1	1	1	1	1	1	1	0.916667	1	1	1	1	1	1	1	1	1	1	1	1	0.833333	1	0.916667	0.75	0.75	1	1	1	1	1	1	1	1	1	1	1	1
	60 mM	0.833333	0.583333	0.916667	0.916667	0.75	0.75	1	1	1	1	1	1	1	0.833333	0.916667	1	0.833333	1	1	0.916667	1	1	1	0.75	1	0.833333	0.916667	1	1	1	0.666667	0.916667	0.75	0.833333	0.416667	0.5	1	1	1	0.916667	1	1	1	1	1	1	1	0.916667
	40 mM	0.833333	0.666667	0.583333	0.833333	0.666667	0.833333	0.75	0.833333	0.75	1	0.916667	0.583333	0.5	0.666667	0.833333	0.75	0.5	0.416667	0.666667	0.833333	0.666667	0.5	0.583333	0.833333	1	0.916667	0.916667	1	0.833333	0.916667	0.25	0.583333	0.5	0.5	0.416667	0.333333	1	1	0.916667	0.916667	1	0.916667	0.75	0.75	0.75	0.833333	1	0.916667
	20 mM	0.75	0.416667	0.333333	0.416667	0.666667	0.75	0.416667	0.583333	0.5	0.416667	0.5	0.583333	0.333333	0.416667	0.25	0.583333	0.166667	0.0833333	0.0833333	0.583333	0.416667	0.25	0.416667	0.25	0.583333	0.75	0.416667	0.333333	0.583333	0.333333	0.0833333	0.25	0.5	0.166667	0.0833333	0.0833333	1	0.666667	0.416667	0.583333	0.583333	0.5	0.583333	0.166667	0.416667	0.5	0.5	0.666667
	Water	0.305556	0.555556	0.527778	0.361111	0.333333	0.444444	0.111111	0.194444	0.166667	0.0833333	0.0555556	0.138889	0.138889	0.194444	0.111111	0.333333	0.138889	0.166667	0.0833333	0.138889	0.222222	0.138889	0.222222	0.194444	0.194444	0.305556	0.0555556	0.25	0.194444	0.0833333	0.0277778	0.138889	0.111111	0.0555556	0.166667	0.194444	0.0833333	0.0277778	0.111111	0.0833333	0	0.0833333	0.277778	0.111111	0.277778	0.166667	0.111111	0.416667
Fig 4B, Table 1
	Proportions of "Sweet" Target Responses
		Subject F1015						Subject F1010						Subject 1017						Subject 1018						Subject 1020						Subject F1050						Subject M1013						Subject 1011
		Test 1	Test 2	Test 3	Test 4	Test 5	Test 6	Test 1	Test 2	Test 3	Test 4	Test 5	Test 6	Test 1	Test 2	Test 3	Test 4	Test 5	Test 6	Test 1	Test 2	Test 3	Test 4	Test 5	Test 6	Test 1	Test 2	Test 3	Test 4	Test 5	Test 6	Test 1	Test 2	Test 3	Test 4	Test 5	Test 6	Test 1	Test 2	Test 3	Test 4	Test 5	Test 6	Test 1	Test 2	Test 3	Test 4	Test 5	Test 6
	100 mM	0.916667	0.916667	0.75	0.833333	0.916667	1	1	1	1	1	1	1	1	1	1	0.916667	1	1	1	1	1	1	1	1	1	1	1	1	1	1	1	1	1	0.916667	1	1	1	1	1	1	1	0.916667	1	1	1	1	1	1
	80 mM	0.916667	1	0.75	0.833333	1	0.833333	1	1	1	1	0.916667	1	1	1	1	1	1	1	1	1	1	1	1	1	1	1	1	1	1	1	1	0.916667	0.916667	0.916667	0.833333	1	0.916667	0.916667	0.916667	0.916667	0.916667	1	1	1	1	1	1	1
	60 mM	0.833333	1	0.583333	0.583333	0.666667	0.916667	0.666667	0.916667	1	1	1	0.916667	0.916667	0.916667	1	1	1	1	1	0.916667	1	0.916667	0.916667	0.916667	0.916667	1	1	1	1	1	0.916667	0.916667	0.833333	0.916667	0.666667	0.833333	0.833333	0.75	0.916667	1	0.333333	0.833333	0.75	0.916667	0.916667	0.916667	1	1
	40 mM	0.75	0.5	0.833333	0.666667	0.583333	0.583333	0.833333	0.75	1	0.916667	0.583333	0.75	0.833333	0.666667	0.833333	0.833333	0.916667	0.75	0.75	0.833333	0.75	0.583333	0.916667	0.916667	0.583333	1	0.916667	1	0.75	0.916667	0.666667	0.5	0.75	0.916667	0.75	0.666667	0.833333	0.666667	0.833333	0.583333	0.25	0.416667	0.666667	0.75	0.75	0.833333	0.916667	0.75
	20 mM	0.583333	0.666667	0.666667	0.583333	0.583333	0.333333	0.25	0.333333	0.25	0.5	0.416667	0.75	0.25	0.25	0.333333	0.583333	0.416667	0.75	0.583333	0.166667	0.5	0.583333	0.5	0.5	0.0833333	0.416667	0.416667	0.666667	0.583333	0.916667	0.333333	0.416667	0.166667	0.583333	0.166667	0.166667	0.416667	0.75	0.5	0.0833333	0.333333	0.25	0.666667	0.166667	0.583333	0.583333	0.75	0.666667
	0.2 mM Phlz	0.277778	0.25	0.583333	0.388889	0.611111	0.416667	0.0555556	0.222222	0.25	0.0555556	0.222222	0.25	0.194444	0.166667	0.111111	0.305556	0.111111	0	0.111111	0.194444	0.111111	0.194444	0.0555556	0.111111	0.138889	0.0833333	0.222222	0.222222	0.0277778	0.305556	0.333333	0.388889	0.0555556	0.305556	0.138889	0.277778	0.277778	0.194444	0.388889	0.0277778	0.138889	0.138889	0.138889	0.111111	0.333333	0.333333	0.305556	0.25
Fig 4C, Table 1
	Proportions of "Sweet" Target Responses
		Subject F1015						Subject F1017						Subject F1018						Subject F1020						Subject F1057						Subject F1058						Subject F1050						Subject M1013
		Test 1	Test 2	Test 3	Test 4	Test 5	Test 6	Test 1	Test 2	Test 3	Test 4	Test 5	Test 6	Test 1	Test 2	Test 3	Test 4	Test 5	Test 6	Test 1	Test 2	Test 3	Test 4	Test 5	Test 6	Test 1	Test 2	Test 3	Test 4	Test 5	Test 6	Test 1	Test 2	Test 3	Test 4	Test 5	Test 6	Test 1	Test 2	Test 3	Test 4	Test 5	Test 6	Test 1	Test 2	Test 3	Test 4	Test 5	Test 6
	100 mM	0.916667	0.833333	0.916667	0.916667	0.75	1	1	1	1	0.75	1	1	1	1	1	1	1	1	1	1	1	1	1	1	0.916667	0.916667	1	1	1	0.916667	1	1	1	1	1	1	1	1	1	1	1	1	1	1	1	1	1	0.916667
	80 mM	0.916667	0.916667	0.916667	0.833333	1	1	1	1	1	0.833333	1	1	1	0.916667	0.916667	1	1	1	1	1	1	1	1	0.916667	0.666667	0.833333	1	1	0.916667	1	0.916667	1	1	1	1	1	1	1	1	1	1	1	1	1	1	1	1	1
	60 mM	1	0.75	1	0.75	0.916667	0.916667	0.916667	1	0.916667	0.833333	0.916667	0.916667	0.916667	0.916667	0.833333	1	0.833333	0.916667	1	1	0.916667	0.916667	1	1	0.75	0.75	0.916667	1	0.916667	1	1	1	1	1	1	1	1	0.75	1	1	1	1	0.75	0.75	0.916667	0.916667	1	0.916667
	40 mM	0.583333	0.5	0.833333	0.416667	0.5	0.833333	1	0.583333	0.916667	0.666667	0.916667	0.833333	0.833333	1	0.5	0.75	0.75	0.75	1	1	0.916667	1	0.916667	0.916667	0.583333	0.25	0.833333	0.833333	0.5	0.916667	0.916667	0.916667	0.916667	1	0.75	1	0.916667	0.5	0.916667	0.916667	0.833333	1	0.583333	0.416667	0.75	0.5	0.833333	0.916667
	20 mM	0.916667	0.75	0.833333	0.5	0.666667	0.5	0.666667	0.583333	0.666667	0.416667	0.416667	0.75	0.166667	0.5	0.416667	0.666667	0	0.75	0.583333	0.583333	0.166667	0.583333	0.333333	0.166667	0.166667	0.166667	0.5	0.583333	0.25	0.666667	0.75	0.666667	0.5	0.333333	0.833333	0.833333	0.5	0.166667	0.5	0.416667	0.416667	0.416667	0.75	0.333333	0.833333	0.333333	0.583333	0.583333
	20 mM NaCl	0.5	0.416667	0.638889	0.416667	0.5	0.277778	0.111111	0.111111	0.25	0.222222	0.194444	0.111111	0.25	0.0833333	0.222222	0.388889	0.194444	0.527778	0	0.0277778	0.0833333	0.166667	0.0833333	0.111111	0.222222	0.222222	0.138889	0.166667	0.25	0.25	0.111111	0.0833333	0.0833333	0.0555556	0.111111	0.194444	0.194444	0.111111	0.222222	0.0833333	0.0277778	0.25	0.138889	0.111111	0.222222	0.25	0.194444	0.194444
Fig 4D, Table 1
	Proportions of "Sweet" Target Responses
		Subject F1015						Subject 1017						Subject F1012_SN						Subject 1018_AG						Subject 1020						Subject F1050						Subject M1013						Subject 1011
		Test 1	Test 2	Test 3	Test 4	Test 5	Test 6	Test 1	Test 2	Test 3	Test 4	Test 5	Test 6	Test 1	Test 2	Test 3	Test 4	Test 5	Test 6	Test 1	Test 2	Test 3	Test 4	Test 5	Test 6	Test 1	Test 2	Test 3	Test 4	Test 5	Test 6	Test 1	Test 2	Test 3	Test 4	Test 5	Test 6	Test 1	Test 2	Test 3	Test 4	Test 5	Test 6	Test 1	Test 2	Test 3	Test 4	Test 5	Test 6
	100 mM	1	1	1	1	0.833333	1	1	1	1	1	1	1	1	0.916667	1	1	0.916667	0.916667	1	1	1	1	1	1	1	1	1	1	1	1	1	0.916667	1	1	0.916667	1	0.916667	1	0.666667	1	1	0.666667	1	1	0.916667	1	1	1
	80 mM	1	0.833333	0.833333	1	0.833333	0.75	1	0.916667	1	1	1	1	1	1	1	1	1	1	0.916667	1	0.916667	1	1	1	1	1	1	1	1	1	1	1	1	1	1	0.916667	1	1	0.583333	1	1	0.5	1	1	1	1	1	1
	60 mM	0.916667	0.5	0.833333	1	1	0.583333	1	1	1	1	1	1	1	0.833333	1	1	1	1	1	1	1	1	1	1	1	1	1	0.916667	1	1	0.916667	1	1	1	1	0.916667	1	1	0.583333	0.833333	0.833333	0.333333	0.916667	1	1	1	1	1
	40 mM	0.833333	0.333333	0.833333	0.833333	0.5	0.583333	1	1	0.916667	0.833333	0.916667	1	0.666667	0.666667	1	0.833333	0.833333	1	0.75	1	1	0.916667	0.916667	0.833333	1	1	0.833333	1	0.75	1	0.916667	0.916667	0.833333	0.916667	0.916667	0.833333	0.916667	1	0.583333	0.75	0.75	0.25	1	1	0.916667	1	1	1
	20 mM	0.833333	0.333333	0.5	0.666667	0.5	0.416667	0.75	0.5	0.75	0.5	0.0833333	0.583333	0.416667	0.416667	0.666667	0.25	0.75	0.333333	0.416667	0.666667	0.5	0.666667	0.416667	0.583333	0.75	0.916667	0.5	0.666667	0.583333	0.833333	0.416667	0.666667	0.416667	0.833333	0.666667	0.916667	0.416667	0.666667	0.333333	0.333333	0.416667	0.333333	0.833333	0.833333	0.833333	0.75	0.666667	0.916667
	20 mM NaCl+0.2 mM Phlz	0.25	0.138889	0.527778	0.472222	0.527778	0.138889	0.166667	0.138889	0.0833333	0.194444	0.0277778	0	0.0833333	0.111111	0.0555556	0.0555556	0.277778	0.25	0.0555556	0.111111	0.0555556	0.138889	0	0.0277778	0.194444	0.25	0.111111	0.138889	0	0.0555556	0.138889	0.194444	0.166667	0.305556	0.305556	0.25	0.194444	0.194444	0.166667	0.138889	0.305556	0.194444	0.472222	0.25	0.416667	0.388889	0.444444	0.444444
[truncated: 12 more columns]

## Sheet: Fig 5 Miz, Table 1 Miz
Fig 5, Table 1
	Proportions of "Sweet" Target Responses
		Subject M1046			Subject F1058			Subject F1025			Subject F1018			Subject M1047			Subject M1013			Subject M1015			Subject M1011
		Test 1	Test 2	Test 3	Test 1	Test 2	Test 3	Test 1	Test 2	Test 3	Test 1	Test 2	Test 3	Test 1	Test 2	Test 3	Test 1	Test 2	Test 3	Test 1	Test 2	Test 3	Test 1	Test 2	Test 3
	100 mM	1	0.916667	1	1	1	1	1	1	1	1	1	1	1	1	1	1	1	0.833333	1	1	1	1	1	1
	80 mM	1	1	1	1	1	1	1	0.916667	0.916667	1	1	1	1	1	1	1	1	1	1	1	1	1	1	1
	60 mM	1	1	0.833333	1	1	1	1	1	0.75	1	1	1	1	1	1	0.833333	0.833333	1	1	1	1	1	1	1
	40 mM	0.833333	0.583333	0.583333	0.833333	1	0.75	0.833333	0.75	0.75	0.916667	0.833333	0.833333	0.916667	0.833333	0.916667	0.75	0.833333	0.833333	1	1	1	0.916667	0.833333	1
	20 mM	0.416667	0.416667	0.0833333	0.5	0.416667	0.333333	0.5	0.5	0.583333	0.583333	0.416667	0.25	0.416667	0.583333	0.5	0.416667	0.5	0.416667	0.75	0.666667	0.5	0.333333	0.25	0.5
	10 uM Mizagliflozin	0.277778	0.222222	0.0555556	0.25	0.166667	0.0833333	0.0277778	0.0555556	0.222222	0.0833333	0.138889	0.0277778	0.25	0.444444	0.305556	0.0555556	0.0555556	0.305556	0.333333	0.333333	0.0555556	0.166667	0	0.0277778

## Sheet: Fig 7, Table 2 Phlorizin Taste
Fig 7, Table 2
	Proportions of "Any Taste Other Than Water" Target Responses
			0.2 mM Phlorizin Trials	Water Trials
	Subject		p(H)	p(FA)
	F1010	Test 1	0.75	0.125
		Test 2	0.6875	0.333333
		Test 3	0.708333	0.375
	F1017	Test 1	0.5625	0.3125
		Test 2	0.479167	0.458333
		Test 3	0.666667	0.125
	F1018	Test 1	0.458333	0.3125
		Test 2	0.270833	0.166667
		Test 3	0.291667	0.375
	F1020	Test 1	0.916667	0.416667
		Test 2	0.895833	0.375
		Test 3	0.833333	0.416667
	M1013	Test 1	0.604167	0.625
		Test 2	0.291667	0.270833
		Test 3	0.520833	0.604167
	F1050	Test 1	0.875	0.208333
		Test 2	0.708333	0.0833333
		Test 3	0.916667	0.0416667
	M1011	Test 1	0.8125	0.875
		Test 2	0.75	0.541667
		Test 3	0.5625	0.708333
	M1047	Test 1	0.541667	0.416667
		Test 2	0.4375	0.333333
		Test 3	0.0208333	0.125
